# Supplementary material for: Adenosine as an Active Ingredient in Topical Preparations Against Hair Loss: A Systematic Review and Meta-Analysis of Published Clinical Trials
Source: Biomolecules. 2025 Jul 28;15(8):1093. doi: 10.3390/biom15081093 (PMC12383921; doi:10.3390/biom15081093)
Supplement: Supplementary file 1 [file biomolecules-15-01093-s001.zip]

Archive with 1 entries (1 files):
- biomolecules-3690454-supplementary.pdf
